# Supplementary material for: Pathogenic T Cells in Celiac Disease Change Phenotype on Gluten Challenge: Implications for T‐Cell‐Directed Therapies
Source: Adv Sci (Weinh). 2021 Sep 8;8(21):2102778. doi: 10.1002/advs.202102778 (PMC8564461; doi:10.1002/advs.202102778)
Supplement: Supplementary file 2 — Supplemental Table 1 [file ADVS-8-2102778-s001.xlsx]

## Sheet: Sheet 1 - CeD_tetp_vs_tetn_DE_T
Tet+ versus Tet- differentially expressed cell surface genes
gene_id	lfc	padj	gene_name
ENSG00000198018	2.42527	0.00416734	ENTPD7
ENSG00000164171	2.33418	4.85273e-05	ITGA2
ENSG00000072571	2.24904	0.000359711	HMMR
ENSG00000004468	2.19317	1.89212e-09	CD38
ENSG00000163590	1.94986	0.00119647	PPM1L
ENSG00000173585	1.94123	5.85648e-05	CCR9
ENSG00000151233	1.68382	0.00184377	GXYLT1
ENSG00000211899	1.59116	0.00483512	IGHM
ENSG00000168899	1.58476	1.38877e-09	VAMP5
ENSG00000085063	1.52409	1.13717e-07	CD59
ENSG00000182054	1.51642	5.48025e-08	IDH2
ENSG00000196465	1.46124	0.0028939	MYL6B
ENSG00000125726	1.43728	3.03475e-05	CD70
ENSG00000108518	1.43374	2.73948e-08	PFN1
ENSG00000186810	1.41838	1.00778e-06	CXCR3
ENSG00000089012	1.40733	1.69597e-10	SIRPG
ENSG00000163818	1.31509	2.57258e-05	LZTFL1
ENSG00000111796	1.22929	3.28701e-11	KLRB1
ENSG00000169442	1.21419	5.94338e-07	CD52
ENSG00000075624	1.18132	3.6857e-06	ACTB
ENSG00000172215	1.15532	0.00115629	CXCR6
ENSG00000083457	1.14488	0.000247099	ITGAE
ENSG00000080822	1.14091	3.422e-05	CLDND1
ENSG00000163599	1.11045	0.00145371	CTLA4
ENSG00000101307	1.10139	0.00315801	SIRPB1
ENSG00000181804	1.07236	2.35197e-07	SLC9A9
ENSG00000112697	1.06539	0.00212876	TMEM30A
ENSG00000188389	1.06132	3.81899e-05	PDCD1
ENSG00000276977	1.06132	3.81899e-05	PDCD1
ENSG00000112486	0.999801	0.00131801	CCR6
ENSG00000115486	0.987984	0.000382591	GGCX
ENSG00000026103	0.970306	0.000923979	FAS
ENSG00000177628	0.959814	0.00307675	GBA
ENSG00000134575	0.948638	8.60851e-05	ACP2
ENSG00000113532	0.938463	0.000653055	ST8SIA4
ENSG00000213585	0.931598	0.00013731	VDAC1
ENSG00000002586	0.89655	1.06476e-06	CD99
ENSG00000165806	0.893694	0.000465359	CASP7
ENSG00000274110	0.875221	0.00296461	LAIR1
ENSG00000007312	0.871232	0.00237818	CD79B
ENSG00000111640	0.864548	0.0006233	GAPDH
ENSG00000100031	0.857777	0.000542671	GGT1
ENSG00000196776	0.851101	9.13139e-05	CD47
ENSG00000069493	0.849274	8.13591e-05	CLEC2D
ENSG00000178562	0.843445	0.000559982	CD28
ENSG00000169223	0.840541	0.000156534	LMAN2
ENSG00000167664	0.816099	0.008366	TMIGD2
ENSG00000167286	0.814216	9.96929e-05	CD3D
ENSG00000100060	0.809953	0.000299047	MFNG
ENSG00000186265	0.805618	0.00191519	BTLA
ENSG00000277734	0.796126	0.000504492	TRAC
ENSG00000121858	0.793045	0.00175001	TNFSF10
ENSG00000170571	0.787622	0.00125685	EMB
ENSG00000136732	0.786756	0.00169821	GYPC
ENSG00000138600	0.776937	0.00481449	SPPL2A
ENSG00000124155	0.77402	0.000172265	PIGT
ENSG00000185475	0.76737	0.00206437	TMEM179B
ENSG00000018510	0.764615	0.00755356	AGPS
ENSG00000125970	0.760231	0.000339928	RALY
ENSG00000125743	0.756915	0.000392038	SNRPD2
ENSG00000160654	0.756181	0.0015842	CD3G
ENSG00000262418	0.748441	0.00285519	PTPRC
ENSG00000113621	0.742672	0.0027778	TXNDC15
ENSG00000117090	0.740681	1.9937e-06	SLAMF1
ENSG00000134308	0.738248	0.000904612	YWHAQ
ENSG00000171488	0.732234	1.52869e-06	LRRC8C
ENSG00000186283	0.731051	0.00230912	TOR3A
ENSG00000162604	0.727977	0.00942682	TM2D1
ENSG00000147168	0.718654	0.000630865	IL2RG
ENSG00000211751	0.71857	0.00148683	TRBC1
ENSG00000110876	0.70452	6.75869e-05	SELPLG
ENSG00000100926	0.701218	0.00142563	TM9SF1
ENSG00000163162	0.690969	0.000143833	RNF149
ENSG00000284493	0.690956	0.00447463	UQCRC2
ENSG00000140740	0.690956	0.00447463	UQCRC2
ENSG00000130303	0.68699	0.00350961	BST2
ENSG00000165637	0.682813	8.03924e-06	VDAC2
ENSG00000213614	0.675765	0.00265826	HEXA
ENSG00000158710	0.673414	0.000893303	TAGLN2
ENSG00000243646	0.638484	0.0050366	IL10RB
ENSG00000110852	0.609965	0.00086979	CLEC2B
ENSG00000003056	0.608938	0.00487674	M6PR
ENSG00000215788	0.585911	0.000630865	TNFRSF25
ENSG00000085117	0.584701	0.002398	CD82
ENSG00000111669	0.582835	0.000553355	TPI1
ENSG00000172270	0.578105	0.00667568	BSG
ENSG00000153283	0.570317	0.000871366	CD96
ENSG00000159110	0.566267	0.00400579	IFNAR2
ENSG00000116824	0.566007	0.00756607	CD2
ENSG00000109861	0.519993	0.00780757	CTSC
ENSG00000104998	0.504439	0.00433017	IL27RA
ENSG00000166794	0.503852	0.00239367	PPIB
ENSG00000143119	0.490976	0.00103547	CD53
ENSG00000171310	0.480837	0.00308511	CHST11
ENSG00000125910	0.457595	0.0049731	S1PR4
ENSG00000196878	-0.234407	0.00827944	LAMB3
ENSG00000169851	-0.283976	0.00240547	PCDH7
ENSG00000007908	-0.284149	0.0059128	SELE
ENSG00000198734	-0.313999	0.00473285	F5
ENSG00000164530	-0.316471	6.63708e-05	PI16
ENSG00000100450	-0.383621	2.36275e-07	GZMH
ENSG00000108018	-0.4689	0.00529867	SORCS1
ENSG00000166086	-0.508575	0.000266133	JAM3
ENSG00000060718	-0.516651	0.00833469	COL11A1
ENSG00000049323	-0.52888	0.000421295	LTBP1
ENSG00000163513	-0.711198	0.00688846	TGFBR2
ENSG00000143341	-0.748372	2.02227e-05	HMCN1
ENSG00000182162	-0.773667	0.00487315	P2RY8
ENSG00000140030	-0.775238	2.42842e-05	GPR65
ENSG00000196187	-0.780734	0.0077687	TMEM63A
ENSG00000117560	-0.784968	0.00265121	FASLG
ENSG00000091409	-0.806537	1.14617e-07	ITGA6
ENSG00000150093	-0.810834	2.07766e-06	ITGB1
ENSG00000173198	-0.876966	0.00774541	CYSLTR1
ENSG00000146433	-0.90459	0.000559879	TMEM181
ENSG00000149428	-0.934894	0.00874596	HYOU1
ENSG00000280682	-0.934894	0.00874596	HYOU1
ENSG00000125384	-0.937781	0.00145408	PTGER2
ENSG00000096433	-0.946572	0.00501218	ITPR3
ENSG00000171867	-1.01962	0.00352324	PRNP
ENSG00000197081	-1.05839	0.00263682	IGF2R
ENSG00000188783	-1.07347	0.00221875	PRELP
ENSG00000101670	-1.07546	0.0097888	LIPG
ENSG00000163785	-1.09137	0.001015	RYK
ENSG00000223547	-1.092	0.00320752	ZNF844
ENSG00000143537	-1.11731	0.00695375	ADAM15
ENSG00000164161	-1.16112	0.00933422	HHIP
ENSG00000064687	-1.1633	0.00998712	ABCA7
ENSG00000100600	-1.16938	0.0084487	LGMN
ENSG00000092445	-1.17288	0.00221231	TYRO3
ENSG00000104635	-1.18963	0.00269974	SLC39A14
ENSG00000005884	-1.19821	0.00446386	ITGA3
ENSG00000103257	-1.21176	0.00761611	SLC7A5
ENSG00000173482	-1.22558	0.000230799	PTPRM
ENSG00000187720	-1.2261	0.007682	THSD4
ENSG00000146904	-1.23015	0.00770587	EPHA1
ENSG00000012232	-1.25596	2.17689e-06	EXTL3
ENSG00000150687	-1.25867	0.00407093	PRSS23
ENSG00000168685	-1.27402	4.84609e-05	IL7R
ENSG00000011465	-1.29841	0.00535779	DCN
ENSG00000197405	-1.30266	0.00654903	C5AR1
ENSG00000213694	-1.31706	0.00546967	S1PR3
ENSG00000105366	-1.32209	0.00493348	SIGLEC8
ENSG00000183196	-1.33435	0.00292968	CHST6
ENSG00000166923	-1.33479	0.000885372	GREM1
ENSG00000282046	-1.33479	0.000885372	GREM1
ENSG00000196547	-1.34258	0.000383355	MAN2A2
ENSG00000161638	-1.34318	0.00203344	ITGA5
ENSG00000172260	-1.35488	0.000172279	NEGR1
ENSG00000003436	-1.36248	2.49013e-05	TFPI
ENSG00000239998	-1.38826	0.00915116	LILRA2
ENSG00000101000	-1.39244	0.00771729	PROCR
ENSG00000213853	-1.39941	2.4154e-05	EMP2
ENSG00000116005	-1.41565	1.6801e-08	PCYOX1
ENSG00000228284	-1.4188	6.20606e-06	HLA-DQA1
ENSG00000144730	-1.42327	0.0077545	IL17RD
ENSG00000105426	-1.43219	0.000705495	PTPRS
ENSG00000177575	-1.43591	0.000178434	CD163
ENSG00000049249	-1.45778	0.0032811	TNFRSF9
ENSG00000127954	-1.45809	0.00543492	STEAP4
ENSG00000159958	-1.4603	0.000333893	TNFRSF13C
ENSG00000160013	-1.46696	0.00351475	PTGIR
ENSG00000236418	-1.48717	1.70852e-07	HLA-DQA1
ENSG00000132704	-1.48754	0.0023562	FCRL2
ENSG00000175899	-1.50686	0.00208996	A2M
ENSG00000163814	-1.51067	0.00705711	CDCP1
ENSG00000123843	-1.5179	0.000242129	C4BPB
ENSG00000136531	-1.52834	0.000257542	SCN2A
ENSG00000174469	-1.55502	0.00579072	CNTNAP2
ENSG00000173530	-1.56454	0.00328162	TNFRSF10D
ENSG00000174123	-1.56848	0.00980206	TLR10
ENSG00000105855	-1.5893	0.000397133	ITGB8
ENSG00000086696	-1.59194	0.000403111	HSD17B2
ENSG00000197594	-1.59541	0.00602218	ENPP1
ENSG00000184226	-1.59676	0.00449002	PCDH9
ENSG00000166147	-1.60321	0.000536077	FBN1
ENSG00000111321	-1.61768	0.00368579	LTBR
ENSG00000278279	-1.62751	0.000358101	LILRB4
ENSG00000104093	-1.66742	0.00150004	DMXL2
ENSG00000127329	-1.67681	0.00743199	PTPRB
ENSG00000099998	-1.72755	0.00163777	GGT5
ENSG00000137642	-1.73402	2.6848e-07	SORL1
ENSG00000154639	-1.74845	0.00512647	CXADR
ENSG00000150275	-1.79392	0.00554324	PCDH15
ENSG00000140945	-1.82625	5.05109e-06	CDH13
ENSG00000102595	-1.84269	8.17511e-07	UGGT2
ENSG00000196083	-1.85072	3.97149e-05	IL1RAP
ENSG00000153246	-1.85282	8.17774e-05	PLA2R1
ENSG00000187955	-1.85951	0.00863548	COL14A1
ENSG00000188822	-1.86452	0.000791421	CNR2
ENSG00000273738	-1.86508	0.00987134	FCAR
ENSG00000143127	-1.86833	0.000230108	ITGA10
ENSG00000134539	-1.87106	1.09629e-06	KLRD1
ENSG00000112655	-1.88277	2.15668e-05	PTK7
ENSG00000114859	-1.88795	4.28432e-06	CLCN2
ENSG00000161921	-1.89038	0.0019049	CXCL16
ENSG00000095587	-1.89176	0.00109557	TLL2
ENSG00000158555	-1.92653	6.9141e-05	GDPD5
ENSG00000143297	-1.93013	1.47713e-11	FCRL5
ENSG00000168758	-1.93264	6.59467e-07	SEMA4C
ENSG00000152894	-1.94927	0.00621931	PTPRK
ENSG00000273993	-1.94927	0.00621931	PTPRK
ENSG00000171094	-1.96801	0.00417344	ALK
ENSG00000177694	-1.96905	0.00409017	NAALADL2
ENSG00000072110	-1.97842	1.07442e-06	ACTN1
ENSG00000112299	-1.9845	0.00192412	1
ENSG00000152952	-1.98984	1.41898e-06	PLOD2
ENSG00000157404	-2.01062	0.00544492	KIT
ENSG00000174607	-2.02746	0.00235626	UGT8
ENSG00000134755	-2.03625	0.00239367	DSC2
ENSG00000197614	-2.04231	0.00043746	MFAP5
ENSG00000072657	-2.05292	0.00334066	TRHDE
ENSG00000057019	-2.05624	0.000370353	DCBLD2
ENSG00000113594	-2.06729	0.00586034	LIFR
ENSG00000160789	-2.07306	1.3968e-06	LMNA
ENSG00000172005	-2.09579	0.000341354	MAL
ENSG00000140538	-2.12192	5.66816e-05	NTRK3
ENSG00000122778	-2.14918	5.23051e-05	KIAA1549
ENSG00000142173	-2.16244	0.000506553	COL6A2
ENSG00000183570	-2.18385	0.000801029	PCBP3
ENSG00000144724	-2.19799	0.00171567	PTPRG
ENSG00000131067	-2.23833	1.47326e-07	GGT7
ENSG00000012124	-2.27025	2.01175e-05	CD22
ENSG00000135919	-2.27938	0.00108716	SERPINE2
ENSG00000164342	-2.29185	0.000732688	TLR3
ENSG00000136235	-2.30166	0.00150004	GPNMB
ENSG00000100170	-2.33148	0.0052362	SLC5A1
ENSG00000132164	-2.3415	0.00308117	SLC6A11
ENSG00000125810	-2.38356	0.003504	CD93
ENSG00000037280	-2.3842	3.26209e-05	FLT4
ENSG00000135218	-2.40675	0.000336982	CD36
ENSG00000046604	-2.41746	0.000824086	DSG2
ENSG00000081479	-2.44597	0.00125428	LRP2
ENSG00000089692	-2.56512	1.09379e-07	LAG3
ENSG00000197635	-2.57803	1.33242e-15	DPP4
ENSG00000274752	-2.60485	1.53387e-07	TRBV12-3
ENSG00000282208	-2.60485	1.53387e-07	TRBV12-3
ENSG00000047457	-2.62949	5.49939e-05	CP
ENSG00000164692	-2.63327	0.000175767	COL1A2
ENSG00000185920	-2.69294	0.000374491	PTCH1
ENSG00000149294	-2.77959	0.00235626	NCAM1
ENSG00000134531	-2.84798	0.00268424	EMP1
ENSG00000106278	-2.8782	0.000118108	PTPRZ1
ENSG00000018236	-2.90773	0.000338039	CNTN1
ENSG00000186407	-2.94496	0.000156534	CD300E
ENSG00000170180	-3.02718	0.00381611	GYPA
ENSG00000121966	-3.07196	2.34413e-17	CXCR4
ENSG00000074410	-3.0773	0.000603967	CA12
ENSG00000064225	-3.1383	8.34046e-05	ST3GAL6
ENSG00000013588	-3.15042	1.33875e-09	GPRC5A
ENSG00000160856	-3.1544	7.00204e-14	FCRL3
ENSG00000203710	-3.25146	1.54171e-05	CR1
ENSG00000173706	-3.25216	5.11469e-05	HEG1
ENSG00000148848	-3.30928	0.000311195	ADAM12
ENSG00000146674	-3.32295	1.20357e-06	IGFBP3
ENSG00000198838	-3.34652	2.60916e-08	RYR3
ENSG00000007062	-3.39547	0.000715762	PROM1
ENSG00000000971	-3.66176	2.10618e-05	CFH
ENSG00000113269	-3.72569	2.04479e-15	RNF130
ENSG00000109943	-3.84628	1.59849e-10	CRTAM
ENSG00000188404	-4.18737	3.55581e-05	SELL
ENSG00000138722	-4.54799	0.00579657	MMRN1
ENSG00000038427	-4.67124	1.27896e-05	VCAN
ENSG00000146072	-4.84756	0.00154123	TNFRSF21
ENSG00000154654	-4.92384	0.001375	NCAM2
ENSG00000168702	-5.02896	5.92759e-05	LRP1B
ENSG00000118402	-5.18773	6.9141e-05	ELOVL4
ENSG00000180739	-5.2621	3.72017e-13	S1PR5
ENSG00000138759	-5.28186	9.95959e-07	FRAS1
ENSG00000076356	-5.2942	7.5211e-07	PLXNA2
ENSG00000135318	-5.44483	9.7304e-07	NT5E
ENSG00000169252	-5.60479	3.26691e-10	ADRB2
ENSG00000221866	-5.75074	6.64779e-08	PLXNA4
ENSG00000145147	-5.83155	2.21809e-06	SLIT2
ENSG00000124225	-6.53136	9.40428e-05	PMEPA1
ENSG00000168077	-6.86116	8.80727e-07	SCARA3
ENSG00000026751	-6.90156	9.785e-19	SLAMF7
ENSG00000153563	-7.91624	7.00204e-14	CD8A
ENSG00000196189	-9.19126	4.37852e-12	SEMA4A
ENSG00000099282	-9.50762	1.33242e-15	TSPAN15
