# Supplementary material for: Pathogenic T Cells in Celiac Disease Change Phenotype on Gluten Challenge: Implications for T‐Cell‐Directed Therapies
Source: Adv Sci (Weinh). 2021 Sep 8;8(21):2102778. doi: 10.1002/advs.202102778 (PMC8564461; doi:10.1002/advs.202102778)
Supplement: Supplementary file 3 — Supplemental Table 2 [file ADVS-8-2102778-s003.xlsx]

## Sheet: model_fsize_31
term	estimate	std.error	statistic	p.value
(Intercept)	-7.01067	0.630501	-11.1192	1.01169e-28
cd47	0.122954	0.134571	0.913675	0.360887
cd70	0.0186517	0.182032	0.102464	0.918388
cd49b	-0.21242	0.163877	-1.29622	0.1949
int_b7	1.5539	0.156163	9.95049	2.50934e-23
cxcr3	0.652504	0.0773915	8.4312	3.42128e-17
cd95	0.473313	0.140291	3.37379	0.000741401
nkg2d	1.48004	0.248595	5.95363	2.62254e-09
ccr7	-0.0912841	0.116484	-0.783665	0.433237
cd147	0.555419	0.195339	2.84336	0.00446407
cd45ra	0.12159	0.099022	1.2279	0.219483
cd62l	-0.980943	0.191257	-5.12891	2.91419e-07
pd_1	0.058952	0.0939111	0.627743	0.530172
cd29	-0.278386	0.108244	-2.57184	0.010116
ccr4	-0.315475	0.0672417	-4.69166	2.71e-06
cxcr6	0.100094	0.155419	0.644027	0.519558
cd52	-0.297689	0.162299	-1.8342	0.0666248
cd28	0.384796	0.152409	2.52475	0.011578
cd123_lag3	-0.880255	0.722814	-1.21782	0.223293
icos	0.12861	0.135302	0.950539	0.341838
cd38	0.164748	0.115645	1.4246	0.154272
cd132	0.0939032	0.166213	0.564958	0.572102
cd127	0.0557053	0.119094	0.467742	0.639969
int_a4	-1.01858	0.181011	-5.62718	1.83184e-08
cd103	-0.534852	0.252266	-2.12019	0.0339901
cd36	0.00280385	0.134112	0.0209068	0.98332
cd161	0.243092	0.10015	2.42729	0.0152122
cd25	0.0157091	0.124346	0.126334	0.899468
cxcr5	0.162077	0.109177	1.48454	0.137666
ccr9	0.467663	0.103554	4.51615	6.29735e-06
hla_dr	-0.0111353	0.113886	-0.0977752	0.922111
cd94	-0.073106	0.355094	-0.205878	0.836886

## Sheet: model_fsize_30
term	estimate	std.error	statistic	p.value
(Intercept)	-7.01015	0.62999	-11.1274	9.22904e-29
cd47	0.123094	0.134404	0.915849	0.359746
cd70	0.0185403	0.181956	0.101894	0.918841
cd49b	-0.211846	0.161553	-1.31131	0.189752
int_b7	1.55407	0.155953	9.965	2.16883e-23
cxcr3	0.652431	0.0773107	8.43908	3.19841e-17
cd95	0.473494	0.140022	3.38157	0.00072074
nkg2d	1.48014	0.24856	5.95487	2.60273e-09
ccr7	-0.0913257	0.11647	-0.784114	0.432973
cd147	0.555371	0.195323	2.84335	0.00446426
cd45ra	0.121752	0.0987139	1.23338	0.217432
cd62l	-0.980933	0.191239	-5.12935	2.90741e-07
pd_1	0.0588431	0.0937679	0.627539	0.530306
cd29	-0.278275	0.108107	-2.57407	0.0100509
ccr4	-0.315417	0.0671853	-4.69474	2.66947e-06
cxcr6	0.100184	0.155357	0.644865	0.519014
cd52	-0.297775	0.162248	-1.83531	0.06646
cd28	0.384702	0.152345	2.52521	0.0115631
cd123_lag3	-0.879877	0.722625	-1.21761	0.223372
icos	0.128451	0.135087	0.950879	0.341666
cd38	0.164708	0.115627	1.42448	0.154308
cd132	0.0937113	0.165959	0.564667	0.572301
cd127	0.0555624	0.118894	0.467327	0.640266
int_a4	-1.01867	0.180969	-5.62895	1.81307e-08
cd103	-0.53489	0.252259	-2.1204	0.0339722
cd161	0.243123	0.100139	2.42785	0.0151887
cd25	0.0155872	0.124211	0.12549	0.900136
cxcr5	0.162046	0.109169	1.48436	0.137713
ccr9	0.467647	0.103553	4.51604	6.30073e-06
hla_dr	-0.0111119	0.113878	-0.0975775	0.922268
cd94	-0.0730988	0.355109	-0.205849	0.836909

## Sheet: model_fsize_29
term	estimate	std.error	statistic	p.value
(Intercept)	-7.00723	0.629127	-11.138	8.19192e-29
cd47	0.124469	0.133664	0.931207	0.351746
cd70	0.0167837	0.181085	0.0926842	0.926154
cd49b	-0.211862	0.161627	-1.31081	0.189923
int_b7	1.55383	0.155922	9.96547	2.15853e-23
cxcr3	0.652484	0.0773095	8.43989	3.17635e-17
cd95	0.473682	0.14	3.38343	0.00071586
nkg2d	1.48101	0.248418	5.96178	2.49498e-09
ccr7	-0.0920532	0.116214	-0.792102	0.428301
cd147	0.552831	0.193541	2.85641	0.00428464
cd45ra	0.120812	0.0982246	1.22995	0.218714
cd62l	-0.981476	0.191219	-5.13273	2.85576e-07
pd_1	0.0568534	0.0915206	0.621209	0.534462
cd29	-0.279016	0.107848	-2.58712	0.00967818
ccr4	-0.315296	0.0671685	-4.69411	2.67771e-06
cxcr6	0.101491	0.154774	0.655737	0.511993
cd52	-0.297003	0.162053	-1.83276	0.0668385
cd28	0.38514	0.152266	2.52939	0.0114261
cd123_lag3	-0.880006	0.722366	-1.21823	0.223138
icos	0.12886	0.13501	0.954446	0.339858
cd38	0.165562	0.115283	1.43613	0.150966
cd132	0.0933525	0.165916	0.562648	0.573674
cd127	0.0562007	0.118704	0.473451	0.635891
int_a4	-1.01891	0.180946	-5.631	1.79163e-08
cd103	-0.535268	0.252276	-2.12175	0.0338584
cd161	0.243787	0.0999064	2.44015	0.014681
cd25	0.0154868	0.124226	0.124666	0.900788
cxcr5	0.161969	0.109168	1.48367	0.137897
ccr9	0.4668	0.103181	4.52411	6.06501e-06
cd94	-0.0831035	0.340151	-0.244314	0.806988

## Sheet: model_fsize_28
term	estimate	std.error	statistic	p.value
(Intercept)	-7.00548	0.628855	-11.14	8.00793e-29
cd47	0.124538	0.133665	0.931719	0.351482
cd49b	-0.211751	0.161617	-1.3102	0.190128
int_b7	1.55442	0.155811	9.97634	1.9348e-23
cxcr3	0.651964	0.0771031	8.45575	2.77307e-17
cd95	0.475017	0.139272	3.41072	0.000647923
nkg2d	1.4816	0.248319	5.96653	2.42346e-09
ccr7	-0.0917424	0.116179	-0.789663	0.429725
cd147	0.552074	0.193366	2.85507	0.00430275
cd45ra	0.120098	0.0979236	1.22645	0.220029
cd62l	-0.98105	0.191134	-5.1328	2.85464e-07
pd_1	0.0563445	0.0913647	0.616699	0.537433
cd29	-0.279143	0.107834	-2.58863	0.00963598
ccr4	-0.314911	0.0670277	-4.69822	2.62435e-06
cxcr6	0.10316	0.153713	0.671116	0.502147
cd52	-0.297207	0.162026	-1.83431	0.0666073
cd28	0.385293	0.152244	2.53076	0.0113817
cd123_lag3	-0.8823	0.722059	-1.22192	0.221737
icos	0.130453	0.133929	0.97405	0.330032
cd38	0.165395	0.115266	1.4349	0.151316
cd132	0.0926434	0.165748	0.55894	0.576203
cd127	0.0565174	0.118671	0.476252	0.633895
int_a4	-1.01934	0.180897	-5.63494	1.75117e-08
cd103	-0.535957	0.252086	-2.12609	0.0334956
cd161	0.243383	0.0998187	2.43825	0.0147588
cd25	0.0164394	0.123785	0.132806	0.894347
cxcr5	0.161036	0.108707	1.48137	0.138508
ccr9	0.467077	0.103152	4.52803	5.95371e-06
cd94	-0.0814241	0.33963	-0.239744	0.810529

## Sheet: model_fsize_27
term	estimate	std.error	statistic	p.value
(Intercept)	-7.00463	0.628761	-11.1404	7.97954e-29
cd47	0.124667	0.133601	0.933131	0.350752
cd49b	-0.212158	0.161618	-1.31272	0.189279
int_b7	1.55547	0.15562	9.9953	1.59803e-23
cxcr3	0.650877	0.0766674	8.48961	2.07326e-17
cd95	0.478037	0.137387	3.47949	0.000502367
nkg2d	1.48188	0.248266	5.96892	2.38836e-09
ccr7	-0.0922287	0.116123	-0.794234	0.427059
cd147	0.554215	0.192723	2.87571	0.00403119
cd45ra	0.119687	0.0978679	1.22294	0.221351
cd62l	-0.97863	0.190247	-5.14401	2.68933e-07
pd_1	0.0533201	0.0884723	0.602675	0.546725
cd29	-0.278536	0.107734	-2.5854	0.00972666
ccr4	-0.314348	0.0668902	-4.69946	2.60847e-06
cxcr6	0.103746	0.153614	0.675368	0.499442
cd52	-0.297876	0.161933	-1.8395	0.0658416
cd28	0.386779	0.15182	2.54762	0.0108462
cd123_lag3	-0.88564	0.721408	-1.22765	0.219577
icos	0.1317	0.133603	0.985759	0.324251
cd38	0.164176	0.114905	1.4288	0.153062
cd132	0.0934217	0.165644	0.56399	0.572761
cd127	0.0567824	0.118663	0.478516	0.632283
int_a4	-1.01992	0.180854	-5.63945	1.70594e-08
cd103	-0.535274	0.252009	-2.12402	0.0336681
cd161	0.243295	0.0998208	2.43732	0.0147968
cxcr5	0.159886	0.108357	1.47555	0.140064
ccr9	0.466957	0.103182	4.52557	6.02344e-06
cd94	-0.0836439	0.339199	-0.246593	0.805224

## Sheet: model_fsize_26
term	estimate	std.error	statistic	p.value
(Intercept)	-7.00399	0.628613	-11.142	7.83671e-29
cd47	0.126986	0.133236	0.95309	0.340544
cd49b	-0.211663	0.161563	-1.3101	0.190162
int_b7	1.55507	0.155586	9.99489	1.60471e-23
cxcr3	0.650913	0.0766745	8.4893	2.07883e-17
cd95	0.478983	0.137338	3.48762	0.000487331
nkg2d	1.4778	0.247331	5.97499	2.30102e-09
ccr7	-0.0922832	0.11612	-0.79472	0.426777
cd147	0.551516	0.192468	2.86549	0.00416366
cd45ra	0.118239	0.0977079	1.21013	0.226231
cd62l	-0.978906	0.190293	-5.1442	2.68663e-07
pd_1	0.0533662	0.0884858	0.603105	0.546439
cd29	-0.281149	0.107264	-2.6211	0.0087646
ccr4	-0.316703	0.0662113	-4.78322	1.72508e-06
cxcr6	0.100689	0.153038	0.657939	0.510578
cd52	-0.299465	0.161831	-1.85048	0.0642443
cd28	0.387982	0.151775	2.55631	0.010579
cd123_lag3	-0.892245	0.720137	-1.23899	0.215348
icos	0.131589	0.133604	0.984915	0.324666
cd38	0.165536	0.114798	1.44198	0.149308
cd132	0.0950522	0.165451	0.574504	0.565627
cd127	0.0565498	0.118634	0.476673	0.633595
int_a4	-1.02049	0.180807	-5.64405	1.66099e-08
cd103	-0.531364	0.251394	-2.11368	0.034543
cd161	0.245022	0.0996054	2.45993	0.0138964
cxcr5	0.15915	0.108286	1.46971	0.141639
ccr9	0.465129	0.102905	4.52001	6.18378e-06

## Sheet: model_fsize_25
term	estimate	std.error	statistic	p.value
(Intercept)	-6.9726	0.623896	-11.1759	5.35031e-29
cd47	0.139982	0.130414	1.07336	0.283108
cd49b	-0.209884	0.161646	-1.29842	0.194143
int_b7	1.55987	0.155119	10.0559	8.64927e-24
cxcr3	0.658043	0.0752687	8.74259	2.27836e-18
cd95	0.473335	0.136816	3.45965	0.000540869
nkg2d	1.48422	0.246678	6.01681	1.77893e-09
ccr7	-0.0910851	0.116053	-0.784859	0.432536
cd147	0.550997	0.192316	2.86506	0.00416931
cd45ra	0.115633	0.0974749	1.18628	0.235512
cd62l	-0.975993	0.190269	-5.12954	2.90458e-07
pd_1	0.0543523	0.088476	0.614316	0.539006
cd29	-0.276807	0.106754	-2.59294	0.00951601
ccr4	-0.32159	0.0654654	-4.91237	8.9983e-07
cxcr6	0.0918456	0.15206	0.60401	0.545837
cd52	-0.2943	0.161467	-1.82266	0.0683546
cd28	0.38403	0.151511	2.53467	0.0112552
cd123_lag3	-0.904057	0.719519	-1.25647	0.208944
icos	0.129567	0.133491	0.9706	0.331747
cd38	0.15067	0.110425	1.36446	0.172424
cd132	0.0949746	0.165472	0.57396	0.565995
int_a4	-1.01469	0.180097	-5.63412	1.75954e-08
cd103	-0.532499	0.251868	-2.1142	0.0344985
cd161	0.254764	0.0974613	2.614	0.00894896
cxcr5	0.157519	0.108004	1.45846	0.144714
ccr9	0.461939	0.102639	4.50062	6.77556e-06

## Sheet: model_fsize_24
term	estimate	std.error	statistic	p.value
(Intercept)	-6.98892	0.623343	-11.212	3.56046e-29
cd47	0.149268	0.129478	1.15285	0.248974
cd49b	-0.214749	0.161534	-1.32944	0.183704
int_b7	1.569	0.15441	10.1613	2.95057e-24
cxcr3	0.66177	0.0749894	8.82485	1.09608e-18
cd95	0.473439	0.136818	3.46036	0.000539454
nkg2d	1.49218	0.24654	6.05249	1.42628e-09
ccr7	-0.0953068	0.115837	-0.822765	0.410642
cd147	0.553975	0.192073	2.8842	0.00392415
cd45ra	0.116113	0.0975057	1.19083	0.233721
cd62l	-0.979913	0.190296	-5.14943	2.61282e-07
pd_1	0.0557265	0.088375	0.630569	0.528322
cd29	-0.273	0.10654	-2.56242	0.0103946
ccr4	-0.322555	0.0654388	-4.92911	8.26068e-07
cxcr6	0.0946664	0.151984	0.622872	0.533369
cd52	-0.300483	0.161113	-1.86504	0.0621758
cd28	0.389717	0.151082	2.57951	0.00989419
cd123_lag3	-0.910665	0.719168	-1.26628	0.205414
icos	0.133694	0.133318	1.00282	0.315948
cd38	0.153668	0.110294	1.39326	0.163541
int_a4	-1.01992	0.179874	-5.67017	1.42655e-08
cd103	-0.520645	0.250788	-2.07603	0.0378908
cd161	0.255234	0.0974752	2.61845	0.00883305
cxcr5	0.157095	0.108061	1.45376	0.146012
ccr9	0.461922	0.102658	4.49963	6.80704e-06

## Sheet: model_fsize_23
term	estimate	std.error	statistic	p.value
(Intercept)	-7.00595	0.622742	-11.2502	2.31154e-29
cd47	0.154294	0.129137	1.19481	0.232161
cd49b	-0.210274	0.161542	-1.30167	0.19303
int_b7	1.57096	0.154437	10.1722	2.63885e-24
cxcr3	0.661036	0.0749685	8.81752	1.17023e-18
cd95	0.476025	0.136785	3.48009	0.000501251
nkg2d	1.50079	0.246222	6.09527	1.09252e-09
ccr7	-0.0962423	0.115825	-0.830931	0.406013
cd147	0.553553	0.192215	2.87987	0.00397843
cd45ra	0.113115	0.0974106	1.16122	0.245551
cd62l	-0.975532	0.189296	-5.15348	2.5569e-07
pd_1	0.0599389	0.0879809	0.681271	0.4957
cd29	-0.273065	0.1066	-2.56158	0.0104196
ccr4	-0.319532	0.0652426	-4.89759	9.70201e-07
cd52	-0.301703	0.161181	-1.87183	0.0612297
cd28	0.39462	0.150935	2.61451	0.00893554
cd123_lag3	-0.890596	0.719748	-1.23737	0.215949
icos	0.130258	0.13316	0.978206	0.327972
cd38	0.170909	0.106739	1.60119	0.109336
int_a4	-1.03063	0.179101	-5.75446	8.69181e-09
cd103	-0.515265	0.250187	-2.05952	0.0394444
cd161	0.25862	0.0972239	2.66005	0.00781299
cxcr5	0.150967	0.107772	1.4008	0.161274
ccr9	0.467615	0.102302	4.57091	4.85611e-06

## Sheet: model_fsize_22
term	estimate	std.error	statistic	p.value
(Intercept)	-6.97781	0.621685	-11.224	3.10735e-29
cd47	0.137729	0.126859	1.08569	0.277618
cd49b	-0.193445	0.159699	-1.21131	0.225776
int_b7	1.56882	0.154442	10.158	3.05205e-24
cxcr3	0.661411	0.0748597	8.83534	9.97965e-19
cd95	0.486022	0.136291	3.56606	0.000362387
nkg2d	1.50756	0.246146	6.12465	9.08819e-10
ccr7	-0.110746	0.113949	-0.971887	0.331107
cd147	0.563172	0.191733	2.93727	0.00331117
cd45ra	0.111881	0.0974506	1.14808	0.250936
cd62l	-0.979903	0.189929	-5.15932	2.4785e-07
cd29	-0.266215	0.106093	-2.50927	0.012098
ccr4	-0.321151	0.0651202	-4.93166	8.15335e-07
cd52	-0.2966	0.160942	-1.8429	0.0653438
cd28	0.391292	0.150753	2.59559	0.00944278
cd123_lag3	-0.89169	0.719806	-1.23879	0.215423
icos	0.138575	0.132729	1.04405	0.296464
cd38	0.173336	0.106766	1.62351	0.10448
int_a4	-1.01956	0.178524	-5.71104	1.12289e-08
cd103	-0.510393	0.249411	-2.04639	0.0407176
cd161	0.270934	0.0953889	2.8403	0.00450705
cxcr5	0.164226	0.105872	1.55117	0.120861
ccr9	0.45824	0.101281	4.52445	6.05521e-06

[truncated: 22 more sheets: model_fsize_21, model_fsize_20, model_fsize_19, model_fsize_18, model_fsize_17, model_fsize_16, model_fsize_15, model_fsize_14, model_fsize_13, model_fsize_12, model_fsize_11, model_fsize_10, model_fsize_9, model_fsize_8, model_fsize_7, model_fsize_6, model_fsize_5, model_fsize_4, model_fsize_3, model_fsize_2 …]
