# Supplementary material for: Pathogenic T Cells in Celiac Disease Change Phenotype on Gluten Challenge: Implications for T‐Cell‐Directed Therapies
Source: Adv Sci (Weinh). 2021 Sep 8;8(21):2102778. doi: 10.1002/advs.202102778 (PMC8564461; doi:10.1002/advs.202102778)
Supplement: Supplementary file 4 — Supplemental Table 3 [file ADVS-8-2102778-s005.xlsx]

## Sheet: model_fsize_31
term	estimate	std.error	statistic	p.value
(Intercept)	-5.51484	1.23896	-4.45118	8.5399e-06
cd47	-0.398854	0.292247	-1.36479	0.172321
cd70	0.273237	0.552776	0.4943	0.621094
cd49b	0.00263156	0.429829	0.00612234	0.995115
int_b7	1.85116	0.320206	5.78116	7.41885e-09
cxcr3	0.699761	0.175722	3.9822	6.8279e-05
cd95	0.610944	0.2919	2.09299	0.0363497
nkg2d	1.9768	0.586938	3.36799	0.000757188
ccr7	-0.443416	0.252925	-1.75315	0.0795759
cd147	0.476405	0.42641	1.11725	0.263889
cd45ra	0.183288	0.197464	0.928211	0.353298
cd62l	-0.910698	0.387899	-2.34777	0.0188863
pd_1	0.794007	0.19449	4.08252	4.45508e-05
cd29	-0.131415	0.230456	-0.570238	0.568516
ccr4	-0.206144	0.155286	-1.32751	0.184341
cxcr6	0.0512329	0.376683	0.136011	0.891813
cd52	-0.153146	0.359209	-0.426343	0.669858
cd28	0.0390793	0.331392	0.117925	0.906127
cd123_lag3	-3.21084	1.45463	-2.20733	0.0272913
icos	-0.148723	0.302514	-0.491624	0.622986
cd38	0.0476519	0.239445	0.19901	0.842255
cd132	0.0534908	0.390683	0.136916	0.891097
cd127	-0.563591	0.289615	-1.946	0.0516548
int_a4	-0.679464	0.339415	-2.00186	0.0452993
cd103	-0.860351	0.580138	-1.48301	0.138072
cd36	-0.120235	0.295304	-0.407156	0.683893
cd161	-0.0108508	0.220692	-0.0491674	0.960786
cd25	-0.516533	0.276379	-1.86893	0.0616325
cxcr5	0.104182	0.240745	0.432748	0.665198
ccr9	0.253841	0.258524	0.981888	0.326155
hla_dr	0.239254	0.275691	0.867835	0.385484
cd94	-1.10946	0.849331	-1.30628	0.191458

## Sheet: model_fsize_30
term	estimate	std.error	statistic	p.value
(Intercept)	-5.51534	1.23628	-4.46126	8.14802e-06
cd47	-0.398814	0.29218	-1.36496	0.172265
cd70	0.273309	0.552623	0.494566	0.620906
int_b7	1.85128	0.319596	5.79257	6.93193e-09
cxcr3	0.699694	0.175382	3.98955	6.61995e-05
cd95	0.611061	0.291293	2.09775	0.0359269
nkg2d	1.97675	0.586875	3.36827	0.000756422
ccr7	-0.443554	0.251926	-1.76065	0.0782972
cd147	0.476564	0.425629	1.11967	0.262854
cd45ra	0.183272	0.197444	0.928223	0.353292
cd62l	-0.910659	0.387907	-2.34762	0.0188938
pd_1	0.794122	0.193585	4.10218	4.0927e-05
cd29	-0.131277	0.229351	-0.572386	0.567061
ccr4	-0.206186	0.155133	-1.32909	0.183817
cxcr6	0.0512708	0.376632	0.13613	0.891719
cd52	-0.153091	0.359095	-0.426325	0.669871
cd28	0.0389895	0.331076	0.117766	0.906253
cd123_lag3	-3.21095	1.45456	-2.20751	0.0272785
icos	-0.148516	0.300627	-0.49402	0.621292
cd38	0.0475897	0.239221	0.198936	0.842313
cd132	0.0536872	0.389363	0.137885	0.890331
cd127	-0.563514	0.289345	-1.94755	0.0514686
int_a4	-0.679431	0.339392	-2.00191	0.0452946
cd103	-0.860417	0.580086	-1.48326	0.138006
cd36	-0.120197	0.295254	-0.407098	0.683936
cd161	-0.0110091	0.219176	-0.0502293	0.95994
cd25	-0.516503	0.276344	-1.86906	0.0616146
cxcr5	0.104134	0.240615	0.43278	0.665174
ccr9	0.254031	0.256664	0.98974	0.322301
hla_dr	0.239246	0.275699	0.867778	0.385516
cd94	-1.10916	0.84782	-1.30824	0.19079

## Sheet: model_fsize_29
term	estimate	std.error	statistic	p.value
(Intercept)	-5.5057	1.22053	-4.51091	6.45503e-06
cd47	-0.399595	0.291682	-1.36997	0.170696
cd70	0.274623	0.552295	0.497239	0.619021
int_b7	1.84907	0.316479	5.84265	5.13775e-09
cxcr3	0.699581	0.175306	3.99063	6.58975e-05
cd95	0.609039	0.288403	2.11176	0.0347066
nkg2d	1.97151	0.577259	3.41529	0.000637146
ccr7	-0.440837	0.246037	-1.79175	0.0731729
cd147	0.474379	0.423327	1.1206	0.262459
cd45ra	0.184242	0.196434	0.937936	0.348278
cd62l	-0.909822	0.387366	-2.34874	0.0188372
pd_1	0.792745	0.191582	4.13789	3.50512e-05
cd29	-0.130586	0.228914	-0.570458	0.568367
ccr4	-0.207028	0.154316	-1.34158	0.179732
cxcr6	0.0496564	0.37526	0.132325	0.894727
cd52	-0.155211	0.356712	-0.435115	0.663479
cd28	0.0372147	0.329273	0.113021	0.910014
cd123_lag3	-3.20909	1.4545	-2.20631	0.0273621
icos	-0.147381	0.299878	-0.491469	0.623095
cd38	0.0474945	0.239278	0.198491	0.842661
cd132	0.0548415	0.388678	0.141098	0.887793
cd127	-0.56503	0.287781	-1.96341	0.0495989
int_a4	-0.678384	0.338685	-2.00299	0.045178
cd103	-0.861893	0.580563	-1.48458	0.137655
cd36	-0.119721	0.295013	-0.405816	0.684878
cd25	-0.51589	0.276055	-1.86879	0.0616519
cxcr5	0.103679	0.240445	0.431197	0.666325
ccr9	0.252213	0.254079	0.992658	0.320877
hla_dr	0.239657	0.275655	0.869408	0.384624
cd94	-1.1089	0.847842	-1.30791	0.190905

## Sheet: model_fsize_28
term	estimate	std.error	statistic	p.value
(Intercept)	-5.51518	1.21792	-4.52837	5.94404e-06
cd47	-0.395971	0.289738	-1.36665	0.171735
cd70	0.278632	0.551427	0.505294	0.613353
int_b7	1.84967	0.316455	5.84497	5.06647e-09
cxcr3	0.69925	0.17524	3.99023	6.60084e-05
cd95	0.612602	0.286886	2.13535	0.0327324
nkg2d	1.96984	0.576951	3.41423	0.000639636
ccr7	-0.442599	0.245474	-1.80304	0.0713827
cd147	0.47548	0.423065	1.12389	0.261058
cd45ra	0.182704	0.196174	0.931337	0.351679
cd62l	-0.908203	0.386368	-2.35062	0.0187423
pd_1	0.791312	0.191253	4.13752	3.51073e-05
cd29	-0.129413	0.228622	-0.566055	0.571357
ccr4	-0.206262	0.154128	-1.33825	0.180813
cxcr6	0.0556257	0.371991	0.149535	0.881131
cd52	-0.156566	0.356332	-0.439383	0.660384
cd123_lag3	-3.22137	1.44865	-2.2237	0.0261689
icos	-0.14614	0.299813	-0.487438	0.625948
cd38	0.0521234	0.235933	0.220924	0.825152
cd132	0.0590108	0.386692	0.152604	0.87871
cd127	-0.564506	0.287321	-1.96472	0.0494468
int_a4	-0.676346	0.338077	-2.00057	0.0454387
cd103	-0.859963	0.579144	-1.48489	0.137574
cd36	-0.121605	0.294568	-0.412823	0.679736
cd25	-0.517065	0.275536	-1.87658	0.0605761
cxcr5	0.102531	0.240162	0.426922	0.669436
ccr9	0.250377	0.253609	0.987257	0.323517
hla_dr	0.239752	0.275442	0.870423	0.384069
cd94	-1.10861	0.84772	-1.30776	0.190956

## Sheet: model_fsize_27
term	estimate	std.error	statistic	p.value
(Intercept)	-5.51629	1.21922	-4.52445	6.05537e-06
cd47	-0.394859	0.289781	-1.36261	0.173005
cd70	0.280547	0.55002	0.510067	0.610004
int_b7	1.84802	0.316188	5.8447	5.07491e-09
cxcr3	0.698945	0.175257	3.9881	6.66038e-05
cd95	0.611701	0.287169	2.13011	0.0331629
nkg2d	1.96962	0.577165	3.41258	0.000643506
ccr7	-0.44621	0.244012	-1.82864	0.0674538
cd147	0.479086	0.422809	1.1331	0.257171
cd45ra	0.181116	0.196009	0.924018	0.355477
cd62l	-0.906912	0.384913	-2.35615	0.0184656
pd_1	0.791953	0.191384	4.13802	3.5031e-05
cd29	-0.12945	0.228677	-0.566083	0.571337
ccr4	-0.20426	0.153581	-1.32998	0.183525
cd52	-0.158457	0.35609	-0.444992	0.656326
cd123_lag3	-3.23201	1.44777	-2.23241	0.0255878
icos	-0.152445	0.296703	-0.513798	0.607393
cd38	0.0624751	0.225787	0.276699	0.782011
cd132	0.0590447	0.386857	0.152627	0.878693
cd127	-0.564968	0.287502	-1.96509	0.0494035
int_a4	-0.676463	0.338141	-2.00054	0.0454423
cd103	-0.856983	0.578487	-1.48142	0.138494
cd36	-0.115853	0.291702	-0.397163	0.691247
cd25	-0.515778	0.275501	-1.87215	0.0611865
cxcr5	0.101863	0.240028	0.424382	0.671287
ccr9	0.254689	0.252327	1.00936	0.312802
hla_dr	0.237427	0.275147	0.86291	0.388187
cd94	-1.1149	0.846503	-1.31707	0.187816

## Sheet: model_fsize_26
term	estimate	std.error	statistic	p.value
(Intercept)	-5.51858	1.21893	-4.52739	5.97159e-06
cd47	-0.394598	0.289912	-1.3611	0.173483
cd70	0.283992	0.549627	0.516699	0.605366
int_b7	1.8559	0.312559	5.93774	2.88984e-09
cxcr3	0.70025	0.175049	4.00031	6.32588e-05
cd95	0.614668	0.286183	2.14781	0.0317286
nkg2d	1.96903	0.576627	3.41474	0.000638426
ccr7	-0.449879	0.242902	-1.8521	0.0640119
cd147	0.478422	0.422778	1.13161	0.257797
cd45ra	0.180533	0.195935	0.921394	0.356845
cd62l	-0.91159	0.385329	-2.36574	0.0179939
pd_1	0.791461	0.191372	4.13572	3.53841e-05
cd29	-0.123314	0.225061	-0.547913	0.583752
ccr4	-0.20551	0.153451	-1.33925	0.180489
cd52	-0.155596	0.35563	-0.437524	0.661732
cd123_lag3	-3.24031	1.44824	-2.23742	0.0252589
icos	-0.152148	0.296505	-0.513138	0.607854
cd38	0.0676935	0.22338	0.303042	0.761858
cd127	-0.562009	0.287153	-1.95718	0.0503264
int_a4	-0.683106	0.335724	-2.03472	0.0418787
cd103	-0.855364	0.577676	-1.4807	0.138687
cd36	-0.116599	0.291599	-0.39986	0.68926
cd25	-0.515219	0.275345	-1.87118	0.0613203
cxcr5	0.103484	0.23968	0.431757	0.665918
ccr9	0.252934	0.252194	1.00294	0.315892
hla_dr	0.237179	0.275133	0.86205	0.38866
cd94	-1.10962	0.84587	-1.31181	0.189585

## Sheet: model_fsize_25
term	estimate	std.error	statistic	p.value
(Intercept)	-5.57531	1.20715	-4.61858	3.86375e-06
cd47	-0.403832	0.288662	-1.39898	0.161818
cd70	0.272475	0.547244	0.497904	0.618552
int_b7	1.852	0.312161	5.93285	2.97717e-09
cxcr3	0.70703	0.173907	4.06555	4.79191e-05
cd95	0.619798	0.286025	2.16694	0.0302398
nkg2d	1.97953	0.577037	3.43051	0.000602447
ccr7	-0.440827	0.241205	-1.8276	0.0676089
cd147	0.536266	0.377805	1.41943	0.155775
cd45ra	0.189417	0.193803	0.977371	0.328386
cd62l	-0.915212	0.386719	-2.36661	0.017952
pd_1	0.787019	0.19072	4.12657	3.68218e-05
cd29	-0.135811	0.221317	-0.613649	0.539447
ccr4	-0.211093	0.152377	-1.38533	0.165951
cd52	-0.147162	0.354469	-0.415162	0.678023
cd123_lag3	-3.23194	1.44414	-2.23797	0.0252232
icos	-0.116107	0.271075	-0.428322	0.668417
cd127	-0.583346	0.277856	-2.09946	0.0357768
int_a4	-0.674489	0.334249	-2.01793	0.043599
cd103	-0.850445	0.576897	-1.47417	0.140435
cd36	-0.123223	0.290847	-0.423668	0.671808
cd25	-0.507798	0.273314	-1.85793	0.0631786
cxcr5	0.0993889	0.240483	0.413289	0.679395
ccr9	0.253055	0.252402	1.00259	0.31606
hla_dr	0.228555	0.273059	0.837018	0.402583
cd94	-1.09296	0.843076	-1.2964	0.194839

## Sheet: model_fsize_24
term	estimate	std.error	statistic	p.value
(Intercept)	-5.50444	1.19296	-4.61411	3.94787e-06
cd47	-0.396915	0.287569	-1.38024	0.167512
cd70	0.250231	0.543589	0.460331	0.645278
int_b7	1.86282	0.311624	5.97779	2.26189e-09
cxcr3	0.704146	0.174023	4.04628	5.20377e-05
cd95	0.642691	0.28109	2.28642	0.0222296
nkg2d	1.99924	0.57596	3.47114	0.000518249
ccr7	-0.422931	0.236902	-1.78526	0.0742196
cd147	0.483052	0.354047	1.36437	0.17245
cd45ra	0.195681	0.193673	1.01037	0.312319
cd62l	-0.903857	0.388464	-2.32675	0.0199788
pd_1	0.80043	0.187912	4.2596	2.0479e-05
cd29	-0.132069	0.221355	-0.59664	0.550748
ccr4	-0.207865	0.152395	-1.36398	0.172572
cd52	-0.147457	0.354146	-0.416373	0.677137
cd123_lag3	-3.2419	1.446	-2.24197	0.0249631
icos	-0.120669	0.271014	-0.445252	0.656138
cd127	-0.588687	0.277318	-2.12279	0.0337715
int_a4	-0.667872	0.333969	-1.99981	0.0455213
cd103	-0.870292	0.571774	-1.52209	0.127986
cd36	-0.13614	0.289144	-0.470838	0.637756
cd25	-0.509394	0.273698	-1.86116	0.062722
ccr9	0.262176	0.25189	1.04083	0.297953
hla_dr	0.233928	0.273803	0.854367	0.392902
cd94	-1.10535	0.842974	-1.31125	0.189773

## Sheet: model_fsize_23
term	estimate	std.error	statistic	p.value
(Intercept)	-5.46582	1.18801	-4.60084	4.20796e-06
cd47	-0.415162	0.283572	-1.46405	0.143181
cd70	0.26982	0.544918	0.495156	0.62049
int_b7	1.86308	0.312021	5.97103	2.35763e-09
cxcr3	0.706136	0.1739	4.06058	4.8951e-05
cd95	0.638663	0.282351	2.26195	0.0237005
nkg2d	1.97549	0.573073	3.44718	0.000566463
ccr7	-0.435372	0.235367	-1.84976	0.0643488
cd147	0.480888	0.354353	1.35709	0.174753
cd45ra	0.195285	0.194114	1.00603	0.3144
cd62l	-0.913724	0.387427	-2.35844	0.018352
pd_1	0.791864	0.186338	4.24961	2.1414e-05
cd29	-0.137107	0.221317	-0.619504	0.535584
ccr4	-0.211673	0.152246	-1.39033	0.164429
cd123_lag3	-3.26314	1.43873	-2.26808	0.0233246
icos	-0.130496	0.270593	-0.482259	0.629622
cd127	-0.599921	0.276021	-2.17346	0.0297459
int_a4	-0.675066	0.333488	-2.02426	0.0429434
cd103	-0.842944	0.555059	-1.51866	0.128849
cd36	-0.151708	0.28691	-0.528765	0.596968
cd25	-0.499196	0.2728	-1.8299	0.0672656
ccr9	0.258125	0.251767	1.02526	0.305242
hla_dr	0.231231	0.273946	0.844077	0.398627
cd94	-1.13258	0.842529	-1.34426	0.178865

## Sheet: model_fsize_22
term	estimate	std.error	statistic	p.value
(Intercept)	-5.30998	1.13348	-4.68469	2.80388e-06
cd47	-0.396384	0.27927	-1.41935	0.155796
cd70	0.241738	0.542438	0.445651	0.655849
int_b7	1.84843	0.309948	5.96368	2.46617e-09
cxcr3	0.699258	0.172913	4.04399	5.255e-05
cd95	0.636606	0.284046	2.24121	0.0250124
nkg2d	1.97567	0.57297	3.44813	0.000564482
ccr7	-0.444657	0.235039	-1.89184	0.0585117
cd147	0.400138	0.31114	1.28604	0.19843
cd45ra	0.183417	0.192708	0.951786	0.341206
cd62l	-0.906361	0.388876	-2.33072	0.0197682
pd_1	0.782238	0.185103	4.22597	2.37916e-05
cd29	-0.138467	0.2214	-0.625417	0.531697
ccr4	-0.216107	0.152342	-1.41856	0.156026
cd123_lag3	-3.3011	1.44237	-2.28866	0.022099
cd127	-0.579842	0.272732	-2.12605	0.0334991
int_a4	-0.680168	0.332937	-2.04293	0.0410591
cd103	-0.844475	0.553912	-1.52457	0.127367
cd36	-0.146063	0.286943	-0.509033	0.610729
cd25	-0.505897	0.272463	-1.85675	0.0633464
ccr9	0.255283	0.252849	1.00963	0.312673
hla_dr	0.241701	0.271812	0.88922	0.373885
cd94	-1.13792	0.842578	-1.35052	0.176848

[truncated: 22 more sheets: model_fsize_21, model_fsize_20, model_fsize_19, model_fsize_18, model_fsize_17, model_fsize_16, model_fsize_15, model_fsize_14, model_fsize_13, model_fsize_12, model_fsize_11, model_fsize_10, model_fsize_9, model_fsize_8, model_fsize_7, model_fsize_6, model_fsize_5, model_fsize_4, model_fsize_3, model_fsize_2 …]
