# Supplementary material for: Pathogenic T Cells in Celiac Disease Change Phenotype on Gluten Challenge: Implications for T‐Cell‐Directed Therapies
Source: Adv Sci (Weinh). 2021 Sep 8;8(21):2102778. doi: 10.1002/advs.202102778 (PMC8564461; doi:10.1002/advs.202102778)
Supplement: Supplementary file 5 — Supplemental Table 4 [file ADVS-8-2102778-s004.xlsx]

## Sheet: model_fsize_31
term	estimate	std.error	statistic	p.value
(Intercept)	-8.02951	1.0589	-7.58286	3.38031e-14
cd47	0.753084	0.292624	2.57355	0.0100661
cd70	-0.823698	0.533311	-1.5445	0.122468
cd49b	-0.686076	0.241614	-2.83956	0.00451757
int_b7	1.26611	0.186408	6.79216	1.10467e-11
cxcr3	0.402318	0.118145	3.40529	0.00066094
cd95	0.583992	0.206042	2.83434	0.00459202
nkg2d	1.63244	0.379686	4.29944	1.7123e-05
ccr7	0.157409	0.17573	0.895744	0.37039
cd147	-0.484861	0.27109	-1.78856	0.0736858
cd45ra	-0.338535	0.151784	-2.23037	0.0257229
cd62l	-1.79603	0.327921	-5.47702	4.32558e-08
pd_1	0.545437	0.160521	3.39792	0.00067901
cd29	-0.37059	0.156702	-2.36494	0.0180331
ccr4	0.0306727	0.0986137	0.311039	0.755771
cxcr6	-0.813133	0.374179	-2.17311	0.0297719
cd52	0.171397	0.242103	0.707951	0.478976
cd28	0.120123	0.279144	0.430326	0.666959
cd123_lag3	0.841559	1.09509	0.768485	0.442199
icos	-0.197279	0.274843	-0.717789	0.472887
cd38	0.268021	0.16704	1.60453	0.108598
cd132	0.152513	0.272137	0.560425	0.57519
cd127	0.569748	0.197622	2.88302	0.00393886
int_a4	0.252653	0.214049	1.18035	0.23786
cd103	-0.645119	0.304583	-2.11804	0.0341714
cd36	-0.021688	0.179327	-0.120941	0.903738
cd161	0.205958	0.132264	1.55717	0.119429
cd25	-0.976665	0.219402	-4.45148	8.52799e-06
cxcr5	0.0953998	0.13148	0.725583	0.468094
ccr9	0.370925	0.180819	2.05136	0.0402322
hla_dr	0.187502	0.283824	0.660627	0.508852
cd94	-0.632929	0.592959	-1.06741	0.285788

## Sheet: model_fsize_30
term	estimate	std.error	statistic	p.value
(Intercept)	-8.02964	1.0589	-7.58299	3.37682e-14
cd47	0.752757	0.292601	2.57265	0.0100924
cd70	-0.822223	0.532774	-1.54329	0.122761
cd49b	-0.686428	0.24158	-2.84141	0.00449149
int_b7	1.26477	0.186094	6.79642	1.07253e-11
cxcr3	0.40299	0.118026	3.41441	0.000639205
cd95	0.585973	0.205369	2.85326	0.00432725
nkg2d	1.63152	0.379325	4.3011	1.69953e-05
ccr7	0.157062	0.175629	0.89428	0.371172
cd147	-0.486169	0.270916	-1.79454	0.0727277
cd45ra	-0.338926	0.151741	-2.23358	0.0255108
cd62l	-1.7995	0.326835	-5.50583	3.67428e-08
pd_1	0.545245	0.16046	3.39801	0.000678783
cd29	-0.372167	0.156172	-2.38306	0.0171696
ccr4	0.0290256	0.0976621	0.297205	0.76631
cxcr6	-0.812256	0.37414	-2.171	0.0299315
cd52	0.171521	0.242008	0.70874	0.478486
cd28	0.118268	0.278658	0.424421	0.671259
cd123_lag3	0.8378	1.09355	0.76613	0.443599
icos	-0.195159	0.274232	-0.711657	0.476677
cd38	0.267505	0.166983	1.60199	0.109157
cd132	0.156593	0.27003	0.579912	0.561974
cd127	0.569081	0.197508	2.88131	0.00396027
int_a4	0.253535	0.214075	1.18433	0.236284
cd103	-0.647183	0.304365	-2.12634	0.033475
cd161	0.20551	0.132219	1.55432	0.120109
cd25	-0.976917	0.219334	-4.454	8.42834e-06
cxcr5	0.0944561	0.131178	0.720063	0.471486
ccr9	0.370195	0.180742	2.0482	0.0405406
hla_dr	0.184621	0.282626	0.653236	0.513604
cd94	-0.629716	0.59242	-1.06296	0.287802

## Sheet: model_fsize_29
term	estimate	std.error	statistic	p.value
(Intercept)	-8.00899	1.0561	-7.58359	3.36131e-14
cd47	0.750496	0.292331	2.56728	0.0102499
cd70	-0.82482	0.532624	-1.5486	0.121478
cd49b	-0.6904	0.241099	-2.86356	0.0041891
int_b7	1.26317	0.186108	6.78731	1.14247e-11
cxcr3	0.406315	0.117604	3.45495	0.000550388
cd95	0.595606	0.202687	2.93855	0.0032975
nkg2d	1.62695	0.378669	4.2965	1.73519e-05
ccr7	0.162206	0.174994	0.926925	0.353966
cd147	-0.48163	0.270755	-1.77884	0.0752656
cd45ra	-0.338437	0.151782	-2.22975	0.0257638
cd62l	-1.80545	0.326574	-5.52845	3.2307e-08
pd_1	0.546473	0.160404	3.40685	0.000657175
cd29	-0.367838	0.15529	-2.36871	0.0178502
cxcr6	-0.796212	0.369471	-2.15501	0.0311614
cd52	0.176822	0.241551	0.73203	0.46415
cd28	0.115305	0.27867	0.413767	0.679045
cd123_lag3	0.849686	1.09074	0.778999	0.43598
icos	-0.18544	0.271632	-0.68269	0.494803
cd38	0.266478	0.166826	1.59734	0.110189
cd132	0.15691	0.2702	0.580716	0.561432
cd127	0.563596	0.196632	2.86625	0.00415368
int_a4	0.248403	0.213435	1.16383	0.244491
cd103	-0.656664	0.302343	-2.17192	0.0298619
cd161	0.204747	0.132144	1.54942	0.12128
cd25	-0.976602	0.219354	-4.45217	8.5008e-06
cxcr5	0.0917218	0.130869	0.700867	0.483386
ccr9	0.374228	0.180547	2.07275	0.0381954
hla_dr	0.18614	0.281813	0.660508	0.508928
cd94	-0.600729	0.584004	-1.02864	0.303649

## Sheet: model_fsize_28
term	estimate	std.error	statistic	p.value
(Intercept)	-8.07183	1.04695	-7.70982	1.25992e-14
cd47	0.753553	0.292435	2.57682	0.00997132
cd70	-0.825633	0.532308	-1.55104	0.120891
cd49b	-0.690102	0.240711	-2.86693	0.00414477
int_b7	1.26932	0.185798	6.83173	8.38984e-12
cxcr3	0.41053	0.117173	3.50361	0.00045899
cd95	0.595678	0.20249	2.94176	0.0032635
nkg2d	1.62799	0.378857	4.29711	1.73039e-05
ccr7	0.15969	0.174761	0.913761	0.360842
cd147	-0.459696	0.265483	-1.73155	0.0833542
cd45ra	-0.342584	0.151513	-2.26109	0.0237536
cd62l	-1.8052	0.326388	-5.53084	3.18707e-08
pd_1	0.544857	0.160154	3.40208	0.000668754
cd29	-0.363066	0.154685	-2.34713	0.0189188
cxcr6	-0.783376	0.366483	-2.13755	0.0325534
cd52	0.180718	0.241649	0.747854	0.454549
cd123_lag3	0.852285	1.09145	0.780874	0.434876
icos	-0.18198	0.271326	-0.670704	0.502409
cd38	0.274848	0.165611	1.6596	0.0969951
cd132	0.152334	0.269987	0.564228	0.572599
cd127	0.570451	0.196145	2.90832	0.0036338
int_a4	0.250469	0.213587	1.17268	0.240925
cd103	-0.668151	0.300921	-2.22035	0.026395
cd161	0.202755	0.132044	1.53551	0.124659
cd25	-0.981883	0.218682	-4.49	7.1222e-06
cxcr5	0.0950146	0.130606	0.727488	0.466927
ccr9	0.374085	0.180572	2.07167	0.0382959
hla_dr	0.184733	0.281679	0.655828	0.511935
cd94	-0.587403	0.582831	-1.00785	0.313529

## Sheet: model_fsize_27
term	estimate	std.error	statistic	p.value
(Intercept)	-8.06211	1.0436	-7.72532	1.11572e-14
cd47	0.757122	0.292335	2.58992	0.0095999
cd70	-0.817401	0.52988	-1.54261	0.122924
cd49b	-0.699016	0.240044	-2.91204	0.0035908
int_b7	1.27366	0.18573	6.85757	7.00399e-12
cxcr3	0.409552	0.117109	3.49717	0.000470222
cd95	0.607705	0.201746	3.01222	0.0025934
nkg2d	1.62033	0.378579	4.28003	1.8687e-05
ccr7	0.159577	0.174736	0.913248	0.361112
cd147	-0.464422	0.264754	-1.75416	0.0794026
cd45ra	-0.342938	0.151176	-2.26847	0.0233003
cd62l	-1.81598	0.327118	-5.55145	2.83314e-08
pd_1	0.539333	0.159547	3.38039	0.000723823
cd29	-0.360956	0.154534	-2.33577	0.0195034
cxcr6	-0.783052	0.365896	-2.14009	0.0323472
cd52	0.167646	0.240284	0.6977	0.485365
cd123_lag3	0.877466	1.08501	0.808713	0.41868
icos	-0.165815	0.269932	-0.614285	0.539027
cd38	0.278865	0.165564	1.68433	0.0921179
cd127	0.590163	0.193181	3.05498	0.00225074
int_a4	0.253138	0.213346	1.18652	0.235419
cd103	-0.652541	0.299156	-2.18127	0.0291633
cd161	0.205022	0.131984	1.55338	0.120331
cd25	-0.97496	0.218158	-4.46905	7.85678e-06
cxcr5	0.0973302	0.130616	0.745165	0.456172
ccr9	0.375997	0.180346	2.08487	0.0370814
hla_dr	0.199727	0.281004	0.710761	0.477232
cd94	-0.610492	0.582856	-1.04741	0.294909

## Sheet: model_fsize_26
term	estimate	std.error	statistic	p.value
(Intercept)	-8.04771	1.04407	-7.708	1.27804e-14
cd47	0.775262	0.290473	2.66896	0.0076086
cd70	-0.810864	0.528959	-1.53294	0.12529
cd49b	-0.701332	0.240459	-2.91664	0.00353828
int_b7	1.26937	0.185581	6.84002	7.91806e-12
cxcr3	0.406859	0.116676	3.48708	0.000488322
cd95	0.59912	0.201282	2.97652	0.00291541
nkg2d	1.63322	0.378666	4.31309	1.60987e-05
ccr7	0.159251	0.174677	0.911687	0.361933
cd147	-0.488662	0.261469	-1.86891	0.061635
cd45ra	-0.342965	0.151212	-2.26812	0.0233221
cd62l	-1.81375	0.325289	-5.57582	2.46366e-08
pd_1	0.533136	0.159273	3.34731	0.000815993
cd29	-0.363192	0.154509	-2.35063	0.0187419
cxcr6	-0.806465	0.363614	-2.21792	0.0265604
cd52	0.160589	0.239838	0.66957	0.503132
cd123_lag3	0.840841	1.08018	0.778429	0.436316
cd38	0.250215	0.158948	1.5742	0.115442
cd127	0.592611	0.192811	3.07353	0.00211543
int_a4	0.246577	0.212714	1.1592	0.246376
cd103	-0.649113	0.296907	-2.18625	0.0287972
cd161	0.208511	0.131662	1.58369	0.113265
cd25	-0.974049	0.217207	-4.48442	7.31119e-06
cxcr5	0.0882745	0.12992	0.679454	0.49685
ccr9	0.378235	0.179953	2.10186	0.0355654
hla_dr	0.205673	0.280549	0.733109	0.463492
cd94	-0.59303	0.580618	-1.02138	0.307075

## Sheet: model_fsize_25
term	estimate	std.error	statistic	p.value
(Intercept)	-8.11382	1.03944	-7.80595	5.90561e-15
cd47	0.820221	0.282444	2.90401	0.00368418
cd70	-0.8042	0.526691	-1.52689	0.126788
cd49b	-0.692447	0.24009	-2.88411	0.00392518
int_b7	1.2762	0.185479	6.88055	5.96207e-12
cxcr3	0.404656	0.116598	3.47051	0.000519462
cd95	0.621193	0.19845	3.13023	0.00174667
nkg2d	1.61921	0.377108	4.29375	1.75684e-05
ccr7	0.17711	0.17249	1.02678	0.304522
cd147	-0.504658	0.260655	-1.93611	0.0528539
cd45ra	-0.327674	0.149361	-2.19384	0.0282469
cd62l	-1.8248	0.324916	-5.61624	1.95162e-08
pd_1	0.539365	0.159014	3.39193	0.000694017
cd29	-0.35682	0.154317	-2.31225	0.020764
cxcr6	-0.819904	0.362948	-2.25901	0.0238825
cd123_lag3	0.808779	1.08209	0.74742	0.45481
cd38	0.24825	0.158756	1.56371	0.117885
cd127	0.590121	0.19289	3.05937	0.00221803
int_a4	0.252675	0.212754	1.18764	0.234975
cd103	-0.652957	0.296711	-2.20065	0.027761
cd161	0.210516	0.131536	1.60044	0.109501
cd25	-0.963476	0.216129	-4.45787	8.27766e-06
cxcr5	0.0868802	0.130101	0.667793	0.504266
ccr9	0.385827	0.178613	2.16013	0.030763
hla_dr	0.216435	0.277678	0.779446	0.435717
cd94	-0.579164	0.578873	-1.0005	0.317067

## Sheet: model_fsize_24
term	estimate	std.error	statistic	p.value
(Intercept)	-8.06631	1.03537	-7.79072	6.66284e-15
cd47	0.824271	0.281873	2.92426	0.00345276
cd70	-0.844012	0.525519	-1.60605	0.108262
cd49b	-0.693113	0.23988	-2.88941	0.00385963
int_b7	1.27983	0.184612	6.93256	4.13293e-12
cxcr3	0.407003	0.116182	3.50315	0.000459782
cd95	0.666395	0.186167	3.57955	0.00034418
nkg2d	1.61261	0.376429	4.28398	1.83583e-05
ccr7	0.209344	0.165056	1.26832	0.204682
cd147	-0.544046	0.253348	-2.14743	0.031759
cd45ra	-0.33031	0.149325	-2.21203	0.0269647
cd62l	-1.81919	0.324778	-5.60132	2.1273e-08
pd_1	0.557149	0.156756	3.55425	0.000379061
cd29	-0.369129	0.152802	-2.41573	0.0157037
cxcr6	-0.840777	0.360692	-2.33101	0.0197527
cd123_lag3	0.879563	1.07295	0.81976	0.412353
cd38	0.246381	0.158509	1.55437	0.120097
cd127	0.580394	0.192557	3.01414	0.00257708
int_a4	0.259288	0.211391	1.22658	0.219979
cd103	-0.668939	0.29455	-2.27106	0.0231435
cd161	0.209392	0.13155	1.59173	0.111446
cd25	-0.964526	0.215563	-4.47444	7.66112e-06
ccr9	0.382765	0.178156	2.14848	0.0316756
hla_dr	0.21635	0.277241	0.780367	0.435175
cd94	-0.581647	0.578718	-1.00506	0.314867

## Sheet: model_fsize_23
term	estimate	std.error	statistic	p.value
(Intercept)	-7.95578	1.02356	-7.77266	7.68555e-15
cd47	0.783802	0.276538	2.83434	0.00459207
cd70	-0.847567	0.526924	-1.60852	0.107722
cd49b	-0.689041	0.24059	-2.86396	0.00418381
int_b7	1.27319	0.18443	6.90336	5.07851e-12
cxcr3	0.408265	0.116179	3.5141	0.000441244
cd95	0.666359	0.185881	3.58486	0.000337257
nkg2d	1.60361	0.375672	4.26863	1.96677e-05
ccr7	0.20428	0.165089	1.23739	0.215942
cd147	-0.521987	0.251535	-2.0752	0.0379677
cd45ra	-0.310581	0.146983	-2.11304	0.0345976
cd62l	-1.81222	0.324123	-5.59117	2.25546e-08
pd_1	0.555783	0.156982	3.54042	0.000399491
cd29	-0.361583	0.152552	-2.37023	0.0177772
cxcr6	-0.81855	0.361565	-2.26391	0.0235798
cd123_lag3	0.854702	1.07574	0.794522	0.426891
cd38	0.255315	0.1582	1.61388	0.106553
cd127	0.572711	0.192206	2.97967	0.00288558
int_a4	0.263456	0.211576	1.24521	0.213055
cd103	-0.673972	0.294297	-2.29011	0.022015
cd161	0.202318	0.13143	1.53936	0.123717
cd25	-0.959131	0.214434	-4.47284	7.71859e-06
ccr9	0.406291	0.176123	2.30686	0.0210625
cd94	-0.541517	0.581972	-0.930486	0.352119

## Sheet: model_fsize_22
term	estimate	std.error	statistic	p.value
(Intercept)	-7.93189	1.02392	-7.74655	9.44212e-15
cd47	0.778787	0.276281	2.81883	0.00481994
cd70	-0.838198	0.526233	-1.59283	0.111199
cd49b	-0.699059	0.240571	-2.90583	0.00366275
int_b7	1.2754	0.184494	6.91295	4.74666e-12
cxcr3	0.407175	0.116109	3.50684	0.000453461
cd95	0.655359	0.185498	3.53297	0.000410921
nkg2d	1.60159	0.375907	4.2606	2.03882e-05
ccr7	0.20197	0.164913	1.2247	0.220687
cd147	-0.508838	0.251081	-2.02659	0.0427041
cd45ra	-0.310613	0.147063	-2.11211	0.0346772
cd62l	-1.80667	0.322751	-5.59772	2.1719e-08
pd_1	0.561237	0.157209	3.57001	0.000356965
cd29	-0.354187	0.152324	-2.32523	0.0200599
cxcr6	-0.803797	0.360999	-2.22659	0.0259746
cd38	0.252284	0.158279	1.59392	0.110954
cd127	0.568263	0.191962	2.96029	0.00307349
int_a4	0.260803	0.211428	1.23353	0.217378
cd103	-0.650925	0.291537	-2.23274	0.0255662
cd161	0.208056	0.131278	1.58485	0.113001
cd25	-0.95298	0.214028	-4.4526	8.48377e-06
ccr9	0.407469	0.17649	2.30874	0.020958
cd94	-0.562863	0.582469	-0.96634	0.333874

[truncated: 22 more sheets: model_fsize_21, model_fsize_20, model_fsize_19, model_fsize_18, model_fsize_17, model_fsize_16, model_fsize_15, model_fsize_14, model_fsize_13, model_fsize_12, model_fsize_11, model_fsize_10, model_fsize_9, model_fsize_8, model_fsize_7, model_fsize_6, model_fsize_5, model_fsize_4, model_fsize_3, model_fsize_2 …]
